# Supplementary material for: Discovery of Ircinianin Lactones B and C—Two New Cyclic Sesterterpenes from the Marine Sponge Ircinia wistarii
Source: Mar Drugs. 2022 Aug 19;20(8):532. doi: 10.3390/md20080532 (PMC9410537; doi:10.3390/md20080532)
Supplement: Supplementary file 1 [file marinedrugs-20-00532-s001.zip]

Archive with 1 entries (1 files):
- marinedrugs-1793677-supplementary.pdf
